# Supplementary material for: Low Screening Rates Despite a High Prevalence of Significant Liver Fibrosis in People with Diabetes from Primary and Secondary Care
Source: J Clin Med. 2021 Dec 9;10(24):5755. doi: 10.3390/jcm10245755 (PMC8706667; doi:10.3390/jcm10245755)
Supplement: Supplementary file 1 [file jcm-10-05755-s001.zip]

Archive with 1 entries (1 files):
- jcm-1489834-supplementary.pdf
